# Supplementary material for: Quadra-Stable Dynamics of p53 and PTEN in the DNA Damage Response
Source: Cells. 2023 Apr 4;12(7):1085. doi: 10.3390/cells12071085 (PMC10093226; doi:10.3390/cells12071085)
Supplement: Supplementary file 1 [file cells-12-01085-s001.zip]

Archive with 3 entries (3 files):
- Data File S1.pdf
- Table S1.pdf
- Table S2.xlsx
