# Supplementary material for: Quadra-Stable Dynamics of p53 and PTEN in the DNA Damage Response
Source: Cells. 2023 Apr 4;12(7):1085. doi: 10.3390/cells12071085 (PMC10093226; doi:10.3390/cells12071085)
Supplement: Supplementary file 1 [file cells-12-01085-s001.zip › Table S2.xlsx]

## Sheet: Sheet1
	Logical functions that control node states of the model in Fig. 1 (highlighted in blue in terms of the state of its regulators. The left-hand side lists the official names of the molecules (target node) (highlighted in cream color), while the right-hand side lists the references of each upcoming interaction to the target node. The comprehensive references can be found in the Table S1.
	Oﬃcial names of the molecules			Target Node	No. Interactions	Interaction	Biological Justification	References
	ATM serine/threonine kinase/phosphorylated histone H2AX			ATM/pH2AX	1	DNA damage	DNA damage triggers ATM/pH2AX activity.	[1,2,3,4]
					2	Wip1	Wip1 inhibits ATM/pH2AX activity.
					3	Cdc25	Cdc25 is negative regulator pH2AX activity.
					4	E2F1	E2F1 activats ATM/pH2AX activity.
					Rule	DNA_damage AND (NOT Wip1 OR NOT Cdc25 OR E2F1)		ATM/pH2AZ can be activated in the presence of DNA Damage.
	AMP-activated protein kinase/Mitogen-activated protein kinase			AMPK/MAPK	5	ATM/pH2AX	ATM/pH2AX triggers activation of AMPK/MAPK.	[5,6,7]
					6	Wip1	Wip1 inhibits MAPK activity.
					Rule	ATM_pH2AX AND NOT Wip1		ATM and phosphorylated H2AX can trigger activation of AMPK/MAPK.
	E3 ubiquitin protein ligase homolog protein			Mdm2	7	Wip1	Wip1 inhibits Mdm2 expression.	[8,9,10,11,12]
					8	p53	p53 induces Mdm2 expression.
					9	ATM/pH2AX	ATM is negative regulator of Mdm2 activity.
					10	miR-221	miR-221 inhibits Mdm2 expression.
					11	PTEN	PTEN stabilized p53 by inhibits Mdm2 expression.
					12	AKT	AKT is a positive regulator of Mdm2 activity.
					Rule	(NOT Wip1 OR p53) AND NOT ATM_pH2AX AND NOT miR221 AND NOT PTEN AND AKT		The p53 and AKT can induces Mdm2 expression.
	Tumor supressor p53 protein			p53	13	ATM/pH2AX	ATM and pH2AX is positive regulator of p53 activity.	[1,13,14,15,16]
					14	Mdm2	Mdm2 is negative regulator of p53 activity.
					15	AMPK/MAPK	Both AMPK and MAPK can induces p53 expression.
					16	hTERT	hTERT is a negative regulator of p53 activity.
					Rule	ATM_pH2AX OR (NOT Mdm2 AND AMPK_MAPK AND NOT hTERT)		ATM and phosphorylated H2AX and AMPK/MAPK can induces p53 exression.
	Tumor supressor p53 protein (Ser-15 and Ser-20)			p53-A	17	Sirt1	Sirt1 is a negative regulator of p53-A activity.	[17,18]
					18	p53-K	p53-K directly inhibits p53-A.
					19	p53	p53-A induces by p53.
					20	p53INP1	p53INP1 inhibits p53-A.
					Rule	NOT Sirt1 AND NOT p53-K AND (p53 OR NOT p53INP1)		p53 induces p53-A expression.
	Tumor protein p53 inducible nuclear protein 1			p53-INP1	21	p53-k	p53-K induces p53INP1 expression.	[18]
					22	p53-A	p53-A positively regulate p53INP1 expression.
					Rule	p53-K OR p53-A		p53INP1 expression induced by p53-A or p53-K.
	Tumor supressor p53 protein (Ser-46)			p53-K	23	p53-A	p53-A inhibits p53-K expression.	[18,17,8]
					24	Sirt1	Sirt1 is a negative regulator of p53-K activity.
					25	Wip1	Wip1 is a negative regulator of p53-K activity.
					26	p53	p53 induces p53-K expression.
					Rule	NOT p53-A AND (NOT Sirt1 OR NOT Wip1) AND p53		p53 induces p53-K expression.
	Cyclin-dependent kinase inhibitor 1A			p21	27	p53-A	p53-A trigger activation of p21.	[19,20,21,22,23,24]
					28	Myc	Myc is a negative regulator of p21 expression.
					29	AKT	AKT is a negative regulator of p21 expression.
					30	Caspase	Caspase inhibits p21 expression.
					31	AMPK/MAPK	Both AMPK and MAPK can induces p21 expression.
					Rule	p53-A OR (NOT Myc AND NOT AKT AND NOT Caspase AND AMPK/MAPK)		p53 or AMPK/MAPK can induces p21 expression. While Myc and AKT are negative regulator of p21 expression.
	Mg2+/Mn2+ Dependent 1D			Wip1	32	p53-A	Wip1 induces by p53-A.	[25]
					Rule	p53-A		p53-A induces Wip1 expression.
	RB transcriptional corepressor 1			RB	33	Cdc2-CycB	Cdc2-CycB inhibits RB expression.	[26,27]
					34	Cdc25	Cdc25 is a negative regulator of RB expression.
					Rule	NOT (Cdc2_CycB AND Cdc25)		Both Cdc2-CycB and Cdc25 are negative regulator of RB expression.
	MYC proto-oncogene			Myc	35	E2F1	E2F1 trigger activation of Myc.	[28,29,30,31,32,33]
					36	AMPK/MAPK	Both AMPK and MAPK can induces Myc expression.
					37	AKT	AKT is a positive regulator of Myc expression.
					38	RB	RB is a negative regulator of Myc activity.
					39	p21	p21 is a negative regulator of Myc activity.
					Rule	(E2F1 OR AMPK/MAPK OR AKT) AND NOT RB AND NOT p21		E2F1 or AMPK/MAPK or AKT can positively regulate Myc expression.
	WW domain containing E3 ubiquitin protein ligase 1			WWP1	40	Myc	Myc induces WWP1 expression.	[34]
					Rule	Myc		Myc is the positive regulator of WWP1 activity.
	Human telomerase reverse transcriptase			hTERT	41	AKT	AKT induces hTERT expression.	[35,36,16,37]
					42	Myc	Myc can induces hTERT expression.
					43	p53	p53 inhibits hTERT expression.
					44	PTEN	PTEN inhibits hTERT expression.
					Rule	(AKT OR Myc) AND NOT p53 AND NOT PTEN		AKT or Myc can regulate hTERT expression.
	E2F transcripition factor 1			E2F1	45	RB	RB is a negative regulator of E2F1 activity.	[38,39,40,41,42,43]
					46	Cdc25	Cdc25 is a positive regulator of E2F1 activity.
					47	ATM/pH2AX	ATM is a positive regulator of E2F1 activity.
					48	Sirt1	Sirt1 inhibits E2F1 expression.
					49	PTEN	PTEN inhibits E2F1 expression.
					50	Myc	Myc is a positive regulator of E2F1 expression.
					Rule	(NOT RB AND ((Cdc25 AND ATM_pH2AX) OR NOT Sirt1 OR NOT PTEN)) OR Myc		Cdc25 and ATM or Myc can activates E2F1 expression.
	Cell division cycle 25c			Cdc25	51	ATM/pH2AX	ATM is a negative regulator of Cdc25 expression.	[44,45,5,46,3]
					52	AMPK/MAPK	Both AMPK and MAPK are negative regulator of Cdc25 expression.
					53	Wee1	Wee1 inhibits Cdc25 expression.
					54	PTEN	PTEN inhibits Cdc25 expression.
					Rule	(NOT ATM-pH2AX OR NOT AMPK/MAPK) AND NOT Wee1 AND NOT PTEN		Cdc25 can be activated, in the absence of ATM/pH2AX or AMPK/MAPK and Wee1 and PTEN
	Sirtuin 1			Sirt1	55	E2F1	E2F1 induces Sirt1 expression.	[42]
					Rule	E2F1		E2F1 induces Sirt1 expression.
	Cyclin-dependent kinase 1/G2/mitotic-specific cyclin-B1			Cdc2-CycB	56	Cdc25	Cdc25 is a positive regulator of Cdc2-CycB activity.	[47,48,49,21]
					57	Wee1	Wee1 inhibits Cdc2-CycB expression.
					58	PTEN	PTEN inhibits Cdc2-CycB expression.
					59	p21	p21 is a negative regulator of Cdc2-CycB activity.
					Rule	Cdc25 AND NOT Wee1 AND NOT PTEN AND NOT p21		Cdc25 induces Cdc2-CycB expression.
	WEE1 G2 checkpoint kinase			Wee1	60	AKT	AKT is a negative regulator of Wee1 expression.	[46]
					Rule	NOT AKT		Wee1 activated, when AKT is inhibited.
	Long non-coding RNA - taurine up-regulated 1			TUG1	61	p53	p53 induces TUG1 expression.	[50]
					Rule	p53		p53 is the positive regulator of TUG1 activity.
	microRNA 221			miR-221	62	TUG1	TUG1 negatively regulates miR-221 expression.	[37,51]
					63	E2F1	E2F1 is inducer of miR-221 expression.
					Rule	NOT TUG1 OR E2F1		miR-221 activated when E2F1 is present or TUG1 is absent.
	Phosphatase and tensin homolog			PTEN	64	miR-221	miR-221 inhibits PTEN expression.	[37,52,53,34]
					65	ATM/pH2AX	ATM can triggers PTEN expression in DNA damage response.
					66	p53-K	p53-K is a positive regulator of PTEN expression.
					67	WWP1	WWP1 is a negative regulator of PTEN activity.
					Rule	NOT miR221 AND (ATM-pH2AX OR p53-K) AND NOT WWP1		ATM/pH2AX or p53-k can induces PTEN expression.
	AKT serine/threonine kinase 1			AKT	68	PTEN	PTEN is a negative regulator of AKT.	[37,54]
					69	mTOR2	mTOR2 activates AKT expression.
					Rule	NOT PTEN OR mTOR2		AKT can be activated. In the absence of PTEN or in the presence of mTORC2.
	Mammalian target of rapamycin complex 1			mTORC1	70	AKT	AKT induces mTORC1 expresssion.	[55,56,57,58]
					71	ULK1	ULK1 directly inhibits mTORC1.
					72	AMPK/MAPK	AMPK/MAPK inhibits mTORC1 expression.
					Rule	AKT AND NOT (ULK1 AND AMPK/MAPK)		mTORC1 activated, when AKT is present, while ULK1 and AMPK/MAPK are absent.
	Mammalian target of rapamycin complex 2			mTORC2	73	AKT	AKT activats mTORC2 expression.	[54,59,60,61,62,57,58]
					74	PTEN	PTEN inhibits mTORC2 expression.
					75	mTOR1	mTORC1 inhibits mTORC2 expression.
					76	Sirt1	Sirt1 inhibits mTORC expression.
					77	hTERT	hTERT is a negative regulator of mTORC2 activity.
					78	AMPK/MAPK	AMPK/MAPK inhibits mTORC2 expression.
					Rule	AKT OR (NOT PTEN AND (NOT mTOR1 OR NOT Sirt1 OR NOT hTERT OR NOT AMPK/MAPK)		mTORC1 can be activated in the presence of AKT or in the absence of PTEN, mTORC1 or Sirt1 or hTERT or AMPK/MAPK.
	Unc-51 like autophagy activating kinase 1/Beclin 1			ULK1/Beclin1	79	mTOR2	mTOR2 inhibits ULK1 expression.	[63,64,57]
					80	mTOR1	mTOR1 inhibits ULK1 expression.
					81	AMPK/MAPK	AMPK/MAPK activates ULK1/Beclin1 expression
					Rule	NOT mTOR2 AND NOT mTOR1 AND AMPK/MAPK		ULK1 can be activated in the presence of AMPK/MAPK and in the absence of mTORC1/2.
	BCL2 apoptosis regulator			BCL2	82	PUMA	PUMA inhibits BCL2 expression.	[65,66,67]
					83	E2F1	E2F1 activats BCL2 activity.
					84	p53-K	p53-K inhibits BCL2 expression.
					Rule	NOT PUMA AND E2F1 AND NOT p53-K		BCL2 can be activated in the presence of E2F1.
	BCL2 binding component 3			PUMA	85	p53-K	PUMA activated by p53-K.	[68,69]
					86	miR-221	miR-221 inhibits PUMA expression.
					Rule	p53-K AND NOT miR221		PUMA can be activated in the presence of p53-K.
	BCL2 associated X, apoptosis regulator			BAX	87	BCL2	BCL2 inhibits BAX expression.	[70,71]
					88	p53-K	p53-K induces BAX expression.
					Rule	NOT BCL2 AND p53-K		BAX can be activated in the presence of p53-K and in the absence of BCL2.
	Caspase			Caspase	89	BCL2	BCL2 inhibits Caspase expression.	[72,73,74]
					90	p21	p21 inhibits Caspase expression.
					91	BAX	BAX induces Caspase expression.
					Rule	NOT (BCL2 AND p21) AND BAX		Caspase can be activated in the presence of BAX and in the absence of BCL2 and p21.
